# Supplementary material for: A Comparative Study on the Neuroprotective Effect of Geopung-Chunghyuldan on In Vitro Oxygen–Glucose Deprivation and In Vivo Permanent Middle Cerebral Artery Occlusion Models
Source: Pharmaceuticals (Basel). 2023 Apr 15;16(4):596. doi: 10.3390/ph16040596 (PMC10143156; doi:10.3390/ph16040596)
Supplement: Supplementary file 1 [file pharmaceuticals-16-00596-s001.zip]

Archive with 2 entries (2 files):
- Table S1 Analysis Results.pptx
- Table S2 raw data of Table 6 (Vehicie initial n=10).xlsx
