# Supplementary material for: A Comparative Study on the Neuroprotective Effect of Geopung-Chunghyuldan on In Vitro Oxygen–Glucose Deprivation and In Vivo Permanent Middle Cerebral Artery Occlusion Models
Source: Pharmaceuticals (Basel). 2023 Apr 15;16(4):596. doi: 10.3390/ph16040596 (PMC10143156; doi:10.3390/ph16040596)
Supplement: Supplementary file 1 [file pharmaceuticals-16-00596-s001.zip › Table S2 raw data of Table 6 (Vehicie initial n=10).xlsx]

## Sheet: Sheet1
	Vehicle	Aspirin30	B2.5+C1.2	B7.5+C1.2	B22.5+C1.2
	30.4474	24.9026	28.3894	29.7873	20.0054
	27.1373	36.2494	28.083	20.2876	25.8462
	38.278	25.4464	27.626	28.4129	33.5781
	34.9566	25.5483	19.3793	18.6576	28.7329
	24.2016	29.2773	32.4802	28.5957	19.9111
	28.9302	32.2691	33.1771	26.0994	22.6925
	28.9876	26.2754	21.0877	28.5675	21.5481
	37.8256	25.9457	25.2688	35.0914	23.9761
	24.0841	30.5463			24.1248
	36.8532	33.1985
		30.3266
